# Supplementary material for: In Vitro Validation of Size-Dependent Antiviral Activity of Phaeodactylum tricornutum-Derived Peptide Fractions Against SARS-CoV-2
Source: Mar Drugs. 2026 Mar 25;24(4):122. doi: 10.3390/md24040122 (PMC13118173; doi:10.3390/md24040122)
Supplement: Supplementary file 1 [file marinedrugs-24-00122-s001.zip]

Archive with 1 entries (1 files):
- marinedrugs-4148971-supplementary.pdf
